# Supplementary material for: A new method of gall mite management: application of artificial defoliation to control Aceria pallida
Source: PeerJ. 2019 Mar 4;7:e6503. doi: 10.7717/peerj.6503 (PMC6404653; doi:10.7717/peerj.6503)
Supplement: Data S1 [file peerj-07-6503-s002.xlsx]

## Sheet: Raw data for Fig. 4A,D
2012	Replicates		Branch direction	2012-07-22	2012-07-31	2012-08-12	2012-08-27	2012-09-11	2012-09-26	2012-10-02	2012-10-22	2012-11-02
Defoliated treatment	1	1	East	4	0	0	0	0	2	18	1	0
			Sourth	1	0	0	2	2	2	3	3	0
			West	9	0	1	0	0	3	5	0	0
			North	0	0	0	0	0	2	2	0	1
		2	East	2	0	0	2	0	1	3	0	0
			Sourth	0	0	0	1	1	4	4	1	0
			West	6	0	5	0	0	1	2	0	0
			North	4	0	1	0	0	2	5	0	0
	2	1	East	6	0	3	0	1	1	10	0	1
			Sourth	4	0	0	2	2	0	5	1	0
			West	7	0	0	0	0	1	3	2	0
			North	0	0	1	2	0	2	7		2
		2	East	3	0	2	3	0	2	3	2	0
			Sourth	9	0	0	0	1	4	4	1	0
			West	0	0	2	0	1	1	2	5	1
			North	2	0	1	3	0	3	2	0	0
	3	1	East	3	0	0	2	0	1	4	1	1
			Sourth	14	0	0	0	0	0	4	0	0
			West	0	0	2	0	1	6	4	0	1
			North	0	0	0	4	0	3	3	0	0
		2	East	2	0	3	0	3	3	4	1	1
			Sourth	0	0	3	0	0	3	7	0	0
			West	0	0	3	1	0	2	4	1	3
			North	1	0	4	2	0	3	0	0	0
	4	1	East	11	0	2	0	0	2	3	2	0
			Sourth	0	0	0	0	0	2	2	4	0
			West	4	0	1	3	2	1	10	5	1
			North	0	1	2	3	0	2	2	0	0
		2	East	0	0	0	0	0	0	6	0	0
			Sourth	0	0	0	6	0	4	3	2	0
			West	2	0	2	0	0	3	5	1	4
			North	0	0	2	1	1	4	6	2	0
	5	1	East	0	1	2	3	0	0	8	0	0
			Sourth	0	0	4	0	0	3	3	3	1
			West	1	0	0	0	0	2	2	6	1
			North	7	0	0	0	0	6	6	2	0
		2	East	0	0	1	0	0	1	12	2	0
			Sourth	14	0	2	1	0	0	8	1	0
			West	0	0	1	0	1	1	15	2	0
			North	8	0	2	0	1	0	5	0	0
			MEAN	3.1	0.05	1.3	1.025	0.425	2.075	5.1	1.31429	0.45
			SE	0.343238	0.0306186	0.175	0.206912	0.0637377	0.179409	0.616695	0.343795	0.11592
Undefoliated treatment	1	1	East	2	0	6	60	20	12	17	8	10
			Sourth	3	0	0	30	2	65	16	9	5
			West	4	0	6	25	20	42	10	20	13
			North	9	3	1	17	28	21	23	9	0
		2	East	0	2	1	8	46	40	65	29	0
			Sourth	0	0	0	14	17	30	41	5	4
			West	2	2	1	14	35	50	25	8	8
			North	1	0	0	3	14	25	20	11	0
	2	1	East	2	0	1	10	3	6	16	11	0
			Sourth	4	1	1	5	0	12	5	2	5
			West	1	0	16	4	10	22	8	12	5
			North	7	0	0	12	28	17	7	2	0
		2	East	2	1	1	3	6	15	17	5	9
			Sourth	0	1	1	5	13	23	3	13	17
			West	0	0	0	7	14	6	13	11	0
			North	0	0	1	6	1	15	12	6	0
	3	1	East	2	0	1	3	16	22	23	3	0
			Sourth	0	3	1	3	10	7	7	13	15
			West	3	3	2	6	20	15	6	0	0
			North	2	6	0	5	19	15	10	17	0
		2	East	3	7	3	6	22	21	17	31	8
			Sourth	4	7	0	3	71	42	15	32	0
			West	0	0	12	21	38	15	3	5	0
			North	0	1	1	5	58	17	15	11	5
	4	1	East	0	0	2	3	4	9	7	20	23
			Sourth	4	8	0	6	22	16	10	18	0
			West	2	0	1	7	7	10	5	7	0
			North	2	0	10	12	6	15	5	36	14
		2	East	2	7	1	7	19	18	5	26	21
			Sourth	1	0	1	17	7	6	10	9	0
			West	4	2	0	14	18	17	25	16	0
			North	0	2	1	12	29	25	23	14	8
	5	1	East	9	1	0	7	37	12	10	10	0
			Sourth	6	0	2	14	9	21	12	3	0
			West	6	0	0	0	47	21	5	5	0
			North	2	4	0	7	24	13	9	24	0
		2	East	3	0	1	7	39	20	20	26	0
			Sourth	4	0	1	3	49	7	41	44	17
			West	1	0	40	6	43	12	17	4	0
			North	2	10	0	3	14	15	25	22	9
			MEAN	2.475	1.775	2.9	10	22.125	19.8	15.575	13.925	4.9
			SE	0.439104	0.533854	0.665442	2.92377	4.66101	4.05443	3.14509	1.87483	0.896521

## Sheet: 2012 Fig. 4A,D
2012			Investigation time
	Treatments	Replicates	2012-07-22	2012-07-31	2012-08-12	2012-08-27	2012-09-11	2012-09-26	2012-10-02	2012-10-22	2012-11-02	Number of galls per branch per day
Number of galls per branch	Defoliated treatment	1	3.25	0	0.875	0.625	0.375	2.125	5.25	0.625	0.125	1.47222
		2	3.875	0	1.125	1.25	0.625	1.75	4.5	1.57143	0.5	1.68849
		3	2.5	0	1.875	1.125	0.5	2.625	3.75	0.375	0.75	1.5
		4	2.125	0.125	1.125	1.625	0.375	2.25	4.625	2	0.625	1.65278
		5	3.75	0.125	1.5	0.5	0.25	1.625	7.375	2	0.25	1.93056
	Undefoliated treatment	1	2.625	0.875	1.875	21.375	22.75	35.625	27.125	12.375	5	14.4028
		2	2	0.375	2.625	6.5	9.375	14.5	10.125	7.75	4.5	6.41667
		3	1.75	3.375	2.5	6.5	31.75	19.25	12	14	3.5	10.5139
		4	1.875	2.375	2	9.75	14	14.5	11.25	18.25	8.25	9.13889
		5	4.125	1.875	5.5	5.875	32.75	15.125	17.375	17.25	3.25	11.4583
			2012-07-22	2012-07-31	2012-08-12	2012-08-27	2012-09-11	2012-09-26	2012-10-02	2012-10-22	2012-11-02	Number of galls per branch per day
	Mean	Defoliated	3.1	0.05	1.3	1.025	0.425	2.075	5.1	1.31429	0.45	1.64881
	SE		0.343238	0.0306186	0.175	0.206912	0.0637377	0.179409	0.616695	0.343795	0.11592	0.0819447
	Mean	Undefoliated	2.475	1.775	2.9	10	22.125	19.8	15.575	13.925	4.9	10.3861
	SE		0.439104	0.533854	0.665442	2.92377	4.66101	4.05443	3.14509	1.87483	0.896521	1.31552

## Sheet: Raw data for Fig. 4B,E
2013	Replicates		Branch direction	2013-07-07	2013-07-21	2013-08-04	2013-09-10	2013-09-21	2013-09-29	2013-10-07	2013-10-27	2013-10-11
Defoliated treatment	1	1	East	12	0	0	0	0	0	0	2	6
			Sourth	20	0	0	0	0	0	4	0	4
			West	11	0	0	0	0	3	0	0	0
			North	4	0	6	0	0	12	0	2	0
		2	East	0	0	0	0	0	0	0	0	0
			Sourth	3	0	0	0	0	0	0	0	0
			West	0	0	0	0	0	0	0	1	2
			North	15	0	0	0	0	0	0	9	0
	2	1	East	16	0	0	0	0	0	0	0	0
			Sourth	4	0	0	0	0	0	0	0	0
			West	5	7	0	0	0	0	0	0	0
			North	5	0	0	0	0	6	0	0	0
		2	East	0	0	0	0	0	0	6	0	0
			Sourth	14	0	0	0	0	0	0	0	0
			West	5	0	0	0	3	0	0	0	0
			North	39	0	0	0	0	0	0	0	0
	3	1	East	6	0	2	0	2	0	5	0	0
			Sourth	0	0	0	4	0	0	0	0	0
			West	10	0	2	6	4	0	0	0	0
			North	0	0	0	0	0	0	1	0	0
		2	East	28	0	1	0	0	0	0	0	0
			Sourth	10	0	0	0	0	0	5	0	0
			West	5	0	0	1	0	0	0	0	0
			North	0	0	0	1	0	0	4	0	0
	4	1	East	9	9	0	0	0	0	12	0	0
			Sourth	8	3	12	3	0	0	0	0	0
			West	15	2	5	2	0	0	10	0	0
			North	2	0	0	4	0	0	0	5	1
		2	East	10	0	0	0	0	0	0	0	4
			Sourth	5	0	0	1	0	0	0	0	0
			West	18	0	0	0	0	0	0	4	0
			North	0	0	0	8	0	1	0	0	0
	5	1	East	0	0	0	0	0	0	0	2	0
			Sourth	0	0	8	6	0	0	0	0	0
			West	0	0	0	0	0	0	9	0	0
			North	17	0	0	0	8	0	0	0	0
		2	East	13	0	0	0	0	0	0	0	0
			Sourth	20	4	0	0	21	0	0	0	0
			West	10	0	0	5	5	0	0	0	0
			North	0	6	0	0	12	0	0	0	0
			MEAN	8.475	0.775	0.9	1.025	1.375	0.55	1.4	0.625	0.425
			SE	0.65836	0.345507	0.347761	0.44441	1.10255	0.359253	0.409649	0.349106	0.294746
Undefoliated treatment	1	1	East	1	0	10	0	8	0	0	0	0
			Sourth	10	0	0	0	42	0	0	0	1
			West	2	0	0	0	85	0	28	0	0
			North	21	0	124	0	21	0	155	17	1
		2	East	12	10	63	0	5	0	31	5	2
			Sourth	0	12	0	0	10	0	0	0	0
			West	5	24	0	5	46	0	97	0	0
			North	0	0	12	0	0	0	45	1	0
	2	1	East	18	6	7	0	0	0	6	21	0
			Sourth	0	14	0	0	12	13	1	0	0
			West	0	0	0	5	0	6	0	0	0
			North	8	0	0	0	14	0	43	0	5
		2	East	0	3	0	17	0	0	17	0	0
			Sourth	0	12	0	1	0	0	0	0	0
			West	2	11	0	2	0	0	19	1	5
			North	0	17	9	13	0	0	4	1	2
	3	1	East	14	22	0	0	23	0	5	8	0
			Sourth	0	10	5	8	5	0	1	0	0
			West	0	23	0	4	0	0	0	0	0
			North	10	89	0	0	0	0	0	6	0
		2	East	0	3	0	1	26	0	0	1	0
			Sourth	0	2	13	0	0	0	0	0	0
			West	23	5	0	3	0	13	43	0	0
			North	0	0	8	0	0	27	65	10	0
	4	1	East	9	0	2	5	0	2	0	0	2
			Sourth	0	8	0	0	21	41	0	0	1
			West	8	10	0	0	0	0	0	114	0
			North	45	17	0	0	0	0	0	32	36				·
		2	East	27	0	0	7	0	0	1	4	5
			Sourth	12	10	0	43	0	0	8	20	0
			West	32	0	0	0	11	0	0	15	1
			North	15	0	0	24	53	65	21	76	47
	5	1	East	38	0	14	25	0	11	0	0	3
			Sourth	9	0	0	0	0	0	29	10	0
			West	25	0	24	27	0	0	5	0	0
			North	42	0	0	89	0	5	0	0	0
		2	East	0	5	0	0	0	63	12	45	16
			Sourth	9	5	0	18	2	50	0	0	0
			West	0	25	0	0	11	14	9	0	5
			North	0	43	0	9	55	53	1	64	37
			MEAN	9.925	9.65	7.275	7.65	11.25	9.075	16.15	11.275	4.225
			SE	2.94549	2.51725	4.77009	3.69362	4.14861	4.47975	7.31035	5.81517	2.27637

## Sheet: 2013 Fig. 4B,E
2013			Investigation time
	Treatments	Replicates	2013-07-07	2013-07-21	2013-08-04	2013-09-10	2013-09-21	2013-10-07	2013-10-27	2013-11-07	Number of galls per branch per day
Number of galls per branch	Defoliatedtreatment	1	8.125	0	0.75	0	0	0.5	1.75	1.5	1.51389
		2	11	0.875	0	0	0.375	0.75	0	0	1.66667
		3	7.375	0	0.625	1.5	0.75	1.875	0	0	1.68056
		4	8.375	1.75	2.125	2.25	0	2.75	1.125	0.625	2.55556
		5	7.5	1.25	1	1.375	5.75	1.125	0.25	0	2.58333
	Undefoliated treatment	1	6.375	5.75	26.125	0.625	27.125	44.5	2.875	0.5	12.7639
		2	3.5	7.875	2	4.75	3.25	11.25	2.875	1.5	4.33333
		3	5.875	19.25	3.25	2	6.75	14.25	3.125	0	6.38889
		4	18.5	5.625	0.25	9.875	10.625	3.75	32.625	11.5	10.75
		5	15.375	9.75	4.75	21	8.5	7	14.875	7.625	10.4306
			2013-07-07	2013-07-21	2013-08-04	2013-09-10	2013-09-21	2013-10-07	2013-10-27	2013-11-07	Number of galls per branch per day
	Mean	Defoliated	8.475	0.775	0.9	1.025	1.375	1.4	0.625	0.425	1.45
	SE		0.65836	0.345507	0.347761	0.44441	1.10255	0.409649	0.349106	0.294746	0.413726
	Mean	Undefoliated	9.925	9.65	7.275	7.65	11.25	16.15	11.275	4.225	7.36389
	SE		2.94549	2.51725	4.77009	3.69362	4.14861	7.31035	5.81517	2.27637	1.91852

## Sheet: Raw data for Fig. 4C,F
2014	Replicates		Branch direction	2014-07-17	2014-07-31	2014-08-07	2014-08-23	2014-09-06	2014-09-17	2014-10-16	2014-10-27	2014-11-05
Defoliated treatment	1	1	East	2	0	0	3	0	0	0	0	0
			Sourth	0	0	4	0	0	0	0	0	0
			West	6	4	0	0	6	0	23	11	5
			North	0	0	0	0	0	0	0	0	0
		2	East	0	0	0	2	0	0	9	5	0
			Sourth	1	0	0	0	0	2	0	0	0
			West	3	0	1	5	0	0	8	4	3
			North	0	0	0	0	1	0	2	0	0
	2	1	East	0	0	0	1	0	0	0	0	0
			Sourth	25	0	5	0	0	2	7	0	4
			West	0	0	3	0	4	0	0	6	0
			North	6	0	0	0	0	0	0	1	0
		2	East	0	0	0	0	0	0	0	0	0
			Sourth	0	0	0	0	0	0	15	14	0
			West	0	0	0	0	1	0	0	9	0
			North	8	0	2	0	0	0	0	0	0
	3	1	East	0	0	0	0	0	2	9	0	0
			Sourth	0	0	6	0	7	0	0	0	0
			West	2	0	1	0	0	0	15	2	0
			North	0	0	0	0	4	0	0	0	0
		2	East	0	0	13	5	0	0	0	0	0
			Sourth	4	0	2	0	0	8	2	6	0
			West	0	0	0	0	0	0	4	0	0
			North	3	0	1	0	0	0	0	0	0
	4	1	East	5	0	0	0	4	0	0	1	0
			Sourth	0	0	2	0	0	0	8	0	0
			West	11	1	0	0	0	9	0	6	2
			North	0	0	0	0	0	0	0	5	0
		2	East	0	0	1	0	2	1	0	0	2
			Sourth	0	0	0	1	0	0	10	0	0
			West	0	0	3	0	0	4	0	8	3
			North	0	0	0	0	2	0	0	0	0
	5	1	East	2	0	0	0	0	0	0	0	0
			Sourth	0	0	4	0	2	0	4	0	1
			West	0	0	0	0	0	0	5	8	0
			North	21	3	0	0	6	0	0	4	0
		2	East	4	0	0	0	0	12	0	0	0
			Sourth	0	2	0	0	10	6	19	2	0
			West	0	0	0	4	0	0	0	6	2
			North	9	0	0	0	0	0	6	0	0
			MEAN	2.8	0.25	1.2	0.525	1.225	1.15	3.65	2.45	0.55
			SE	0.785215	0.131101	0.437679	0.206912	0.283395	0.4	0.533854	0.43589	0.179409
Undefoliated treatment	1	1	East	6	0	1	0	9	7	31	9	0
			Sourth	0	0	34	24	60	26	27	0	2
			West	0	2	0	12	24	0	0	14	0
			North	0	0	12	68	0	0	10	0	0
		2	East	0	0	4	0	38	15	42	0	9
			Sourth	2	0	61	25	154	34	18	7	1
			West	0	0	0	0	16	0	6	0	0
			North	0	0	10	0	37	10	0	4	0
	2	1	East	1	0	0	2	0	1	0	0	0
			Sourth	0	0	8	14	0	0	10	9	0
			West	12	7	4	7	13	8	0	0	0
			North	0	2	0	0	0	0	0	0	2
		2	East	0	1	0	4	5	0	25	3	0
			Sourth	4	34	25	11	1	5	0	0	0
			West	0	0	8	0	27	0	3	0	0
			North	0	6	0	0	0	2	0	0	0
	3	1	East	10	0	0	22	8	0	28	0	0
			Sourth	9	8	5	4	2	26	73	0	8
			West	0	0	24	0	106	40	12	24	6
			North	0	4	0	0	0	6	0	0	0
		2	East	6	0	3	24	12	0	17	0	0
			Sourth	8	7	13	11	70	17	4	0	0
			West	0	0	0	0	0	5	26	5	0
			North	0	0	0	9	2	0	0	9	0
	4	1	East	0	0	2	0	14	0	1	0	2
			Sourth	12	27	0	0	1	0	0	14	0
			West	0	0	0	17	0	13	5	3	0
			North	0	13	0	0	0	0	4	2	0
		2	East	0	0	14	3	8	26	18	5	6
			Sourth	9	38	3	0	0	8	0	0	0
			West	0	10	0	0	5	11	2	10	0
			North	6	0	0	0	0	0	0	0	0
	5	1	East	5	0	4	21	35	0	15	1	4
			Sourth	0	30	0	7	0	0	4	0	0
			West	10	9	16	94	130	12	7	0	0
			North	3	2	0	0	3	5	0	8	13
		2	East	0	17	0	9	0	0	6	0	0
			Sourth	4	0	5	36	20	9	0	0	5
			West	0	6	13	21	44	0	0	11	0
			North	1	0	0	2	9	0	2	0	1
			MEAN	2.7	5.575	6.725	11.175	21.325	7.15	9.9	3.45	1.475
			SE	0.535607	1.92824	2.21268	3.90544	7.37941	2.02268	3.50143	0.619476	0.433734

## Sheet: 2014 Fig. 4C,F
2014			Investigation time
	Treatments	Replicates	2014-07-17	2014-07-31	2014-08-07	2014-08-23	2014-09-06	2014-09-17	2014-10-16	2014-10-27	2014-11-05	Number of galls per branch per day
Number of galls per branch	Defoliated treatment	1	1.5	0.5	0.625	1.25	0.875	0.25	5.25	2.5	1	1.52778
		2	4.875	0	1.25	0.125	0.625	0.25	2.75	3.75	0.5	1.56944
		3	1.125	0	2.875	0.625	1.375	1.25	3.75	1	0	1.33333
		4	2	0.125	0.75	0.125	1	1.75	2.25	2.5	0.875	1.26389
		5	4.5	0.625	0.5	0.5	2.25	2.25	4.25	2.5	0.375	1.97222
	Undefoliated treatment	1	1	0.25	15.25	16.125	42.25	11.5	16.75	4.25	1.5	12.0972
		2	2.125	6.25	5.625	4.75	5.75	2	4.75	1.5	0.25	3.66667
		3	4.125	2.375	5.625	8.75	25	15.5	20	4.75	1.75	9.76389
		4	3.375	11	2.375	2.5	3.5	7.25	3.75	4.25	1	4.33333
		5	2.875	8	4.75	23.75	30	3.25	4.25	2.5	2.875	9.13889
			2014-07-17	2014-07-31	2014-08-07	2014-08-23	2014-09-06	2014-09-17	2014-10-16	2014-10-27	2014-11-05	Number of galls per branch per day
	Mean	Defoliated	2.8	0.25	1.2	0.525	1.225	1.15	3.65	2.45	0.55	1.53333
	SE		0.785215	0.131101	0.437679	0.206912	0.283395	0.4	0.533854	0.43589	0.179409	0.123806
	Mean	Undefoliated	2.7	5.575	6.725	11.175	21.3	7.9	9.9	3.45	1.475	7.8
	SE		0.535607	1.92824	2.21268	3.90544	7.37199	2.52562	3.50143	0.619476	0.433734	1.63122

## Sheet: Raw data for Table 3
Treatments	Replicates		Branch direction	Number of old foliage after defoliant application					Number of new foliage after defoliant application
				0	1	3	7	13	7	13
Defoliant treatment	1	1	East	68	33	4	0	0	9	83
			Sourth	48	16	1	0	0	13	62
			West	41	26	3	0	0	10	84
			North	56	53	6	0	1	8	130
		2	East	31	8	0	0	0	0	88
			Sourth	33	34	15	13	0	2	91
			West	26	16	0	0	0	0	67
			North	27	17	2	0	0	12	84
	2	1	East	29	20	9	2	0	0	73
			Sourth	28	21	1	1	0	0	77
			West	27	22	0	0	0	0	62
			North	60	16	0	0	0	0	71
		2	East	26	19	0	0	0	3	73
			Sourth	41	18	0	0	0	0	58
			West	31	24	8	4	0	3	27
			North	31	18	0	0	0	0	64
	3	1	East	29	8	0	0	0	38	94
			Sourth	29	14	0	0	0	0	73
			West	31	22	0	0	0	0	70
			North	41	23	0	0	0	22	78
		2	East	30	7	0	0	0	0	79
			Sourth	29	22	2	1	0	2	75
			West	33	21	0	0	0	0	70
			North	27	23	0	0	0	0	112
	4	1	East	41	3	0	0	0	15	68
			Sourth	23	17	11	8	0	2	70
			West	38	22	0	0	0	0	63
			North	41	15	0	0	0	22	90
		2	East	37	14	1	5	0	2	68
			Sourth	24	13	0	0	0	0	6
			West	22	16	1	0	0	0	62
			North	42	10	0	0	0	0	91
	5	1	East	32	22	1	0	0	2	75
			Sourth	64	36	0	0	0	0	66
			West	45	29	0	0	0	18	87
			North	42	20	0	0	0	9	93
		2	East	41	26	5	3	0	14	58
			Sourth	24	19	8	3	0	2	62
			West	27	23	2	1	0	3	54
			North	24	20	0	0	0	0	57
			MEAN	35.475	20.15	2	1.025	0.025	5.275	72.875
			SE	1.75508	2.15979	0.582291	0.280624	0.025	1.21089	4.60384
Pesticides treatment	1	1	East	27	24	26	14	8	0	0
			Sourth	31	30	31	29	29	0	0
			West	29	28	24	21	8	0	3
			North	31	30	24	13	10	0	0
		2	East	58	61	53	20	37	0	0
			Sourth	22	25	14	22	20	0	0
			West	33	35	24	20	20	0	0
			North	33	35	32	15	15	0	0
	2	1	East	35	34	34	34	10	0	2
			Sourth	26	24	23	24	22	0	14
			West	32	34	32	33	17	0	2
			North	25	26	26	24	21	0	0
		2	East	28	27	20	16	11	0	0
			Sourth	31	34	31	31	30	0	0
			West	41	41	36	27	23	0	0
			North	38	41	23	16	9	0	1
	3	1	East	24	25	24	22	20	0	4
			Sourth	27	26	19	14	8	0	5
			West	29	27	23	23	19	0	1
			North	29	28	25	22	14	0	2
		2	East	31	31	30	27	17	0	0
			Sourth	53	59	41	36	16	0	5
			West	57	62	44	28	20	0	3
			North	27	28	15	16	15	0	0
	4	1	East	30	31	26	27	24	0	4
			Sourth	32	28	26	25	24	0	5
			West	27	31	30	28	19	0	0
			North	49	51	54	48	24	0	0
		2	East	30	33	32	31	30	0	0
			Sourth	32	33	30	27	24	0	0
			West	26	26	23	16	14	0	0
			North	24	28	12	9	8	0	0
	5	1	East	31	35	35	31	31	1	11
			Sourth	24	27	25	23	17	0	18
			West	22	25	23	19	18	0	4
			North	25	23	34	18	16	0	0
		2	East	24	25	24	19	13	0	0
			Sourth	27	26	24	23	20	0	0
			West	27	28	26	25	17	0	0
			North	19	20	17	13	10	0	0
			MEAN	31.15	32.125	27.875	23.225	18.2	0.025	2.1
			SE	1.66743	1.60517	0.528855	1.32252	0.768115	0.025	0.642748

## Sheet: Table 3
2012		Replicates	Older foliage defoliation after defoliant application					New foliage refoliation after defoliant application
Treatments			0	1	3	7	13	0	1	3	7	13
Number of foliage per branch	Defoliant treatment	1	41.25	25.375	3.875	1.625	0.125	0	0	0	6.75	86.125
		2	34.125	19.75	2.25	0.875	0	0	0	0	0.75	63.125
		3	31.125	17.5	0.25	0.125	0	0	0	0	7.75	81.375
		4	33.5	13.75	1.625	1.625	0	0	0	0	5.125	64.75
		5	37.375	24.375	2	0.875	0	0	0	0	6	69
	Pesticide treatment	1	33	33.5	28.5	19.25	18.375	0	0	0	0	0.375
		2	32	32.625	28.125	25.625	17.875	0	0	0	0	2.375
		3	34.625	35.75	27.625	23.5	16.125	0	0	0	0	2.5
		4	31.25	32.625	29.125	26.375	20.875	0	0	0	0	1.125
		5	24.875	26.125	26	21.375	17.75	0	0	0	0.125	4.125
			0	1	3	7	13	0	1	3	7	13		Treatment		Days after defoliant application
	Mean	Defoliant	35.475	20.15	2	1.025	0.025	0	0	0	5.275	72.875				0	1	3	7	13
	SD		3.92448	4.82943	1.30204	0.627495	0.0559017	0	0	0	2.70763	10.2945		Old foliage	Defoliant	35.5 ± 3.92	20.2 ± 4.83	2.0 ± 1.30	1.0 ± 0.63	0
	Mean	Pesticides	31.15	32.125	27.875	23.225	18.2	0	0	0	0.025	2.1			Pesticides	31.2 ± 3.73	32.1 ± 3.59	27.9 ± 1.18	23.2 ± 2.96	18.2 ± 1.72
	SD		3.72848	3.58926	1.18256	2.95725	1.71756	0	0	0	0.0559017	1.43723		New foliage	Defoliant	0	0	0	5.3 ± 2.71	72.9 ± 10.29
															Pesticides	0	0	0	0	2.1 ± 1.44

## Sheet: Raw data for Fig. S1
	Replicates		Orientation	Number of old foliage per branch					Number of new foliage per branch
				0	1	3	7	13	0-3	7	13
Defoliant treatment	1	1	East	68	33	4	0	0	0	9	83
		2	East	31	8	0	0	0	0	0	88
	2	1	East	29	20	9	2	0	0	0	73
		2	East	26	19	0	0	0	0	3	73
	3	1	East	29	8	0	0	0	0	38	94
		2	East	30	7	0	0	0	0	0	79
	4	1	East	41	3	0	0	0	0	15	68
		2	East	37	14	1	5	0	0	2	68
	5	1	East	32	22	1	0	0	0	2	75
		2	East	41	26	5	3	0	0	14	58
	1	1	North	56	53	6	0	1	0	8	130
		2	North	27	17	2	0	0	0	12	84
	2	1	North	60	16	0	0	0	0	0	71
		2	North	31	18	0	0	0	0	0	64
	3	1	North	41	23	0	0	0	0	22	78
		2	North	27	23	0	0	0	0	0	112
	4	1	North	41	15	0	0	0	0	22	90
		2	North	42	10	0	0	0	0	0	91
	5	1	North	42	20	0	0	0	0	9	93
		2	North	24	20	0	0	0	0	0	57
	1	1	Sourth	48	16	1	0	0	0	13	62
		2	Sourth	33	34	15	13	0	0	2	91
	2	1	Sourth	28	21	1	1	0	0	0	77
		2	Sourth	41	18	0	0	0	0	0	58
	3	1	Sourth	29	14	0	0	0	0	0	73
		2	Sourth	29	22	2	1	0	0	2	75
	4	1	Sourth	23	17	11	8	0	0	2	70
		2	Sourth	24	13	0	0	0	0	0	6
	5	1	Sourth	64	36	0	0	0	0	0	66
		2	Sourth	24	19	8	3	0	0	2	62
	1	1	West	41	26	3	0	0	0	10	84
		2	West	26	16	0	0	0	0	0	67
	2	1	West	27	22	0	0	0	0	0	62
		2	West	31	24	8	4	0	0	3	27
	3	1	West	31	22	0	0	0	0	0	70
		2	West	33	21	0	0	0	0	0	70
	4	1	West	38	22	0	0	0	0	0	63
		2	West	22	16	1	0	0	0	0	62
	5	1	West	45	29	0	0	0	0	18	87
		2	West	27	23	2	1	0	0	3	54
Pesticide treatment	1	1	East	27	24	26	14	8	0	0	0
		2	East	58	61	53	20	37	0	0	0
	2	1	East	35	34	34	34	10	0	0	2
		2	East	28	27	20	16	11	0	0	0
	3	1	East	24	25	24	22	20	0	0	4
		2	East	31	31	30	27	17	0	0	0
	4	1	East	30	31	26	27	24	0	0	4
		2	East	30	33	32	31	30	0	0	0
	5	1	East	31	35	35	31	31	0	1	11
		2	East	24	25	24	19	13	0	0	0
	1	1	North	31	30	24	13	10	0	0	0
		2	North	33	35	32	15	15	0	0	0
	2	1	North	25	26	26	24	21	0	0	0
		2	North	38	41	23	16	9	0	0	1
	3	1	North	29	28	25	22	14	0	0	2
		2	North	27	28	15	16	15	0	0	0
	4	1	North	49	51	54	48	24	0	0	0
		2	North	24	28	12	9	8	0	0	0
	5	1	North	25	23	34	18	16	0	0	0
		2	North	19	20	17	13	10	0	0	0
	1	1	Sourth	31	30	31	29	29	0	0	0
		2	Sourth	22	25	14	22	20	0	0	0
	2	1	Sourth	26	24	23	24	22	0	0	14
		2	Sourth	31	34	31	31	30	0	0	0
	3	1	Sourth	27	26	19	14	8	0	0	5
		2	Sourth	53	59	41	36	16	0	0	5
	4	1	Sourth	32	28	26	25	24	0	0	5
		2	Sourth	32	33	30	27	24	0	0	0
	5	1	Sourth	24	27	25	23	17	0	0	18
		2	Sourth	27	26	24	23	20	0	0	0
	1	1	West	29	28	24	21	8	0	0	3
		2	West	33	35	24	20	20	0	0	0
	2	1	West	32	34	32	33	17	0	0	2
		2	West	41	41	36	27	23	0	0	0
	3	1	West	29	27	23	23	19	0	0	1
		2	West	57	62	44	28	20	0	0	3
	4	1	West	27	31	30	28	19	0	0	0
		2	West	26	26	23	16	14	0	0	0
	5	1	West	22	25	23	19	18	0	0	4
		2	West	27	28	26	25	17	0	0	0

## Sheet: Supplemental Fig. S1
Treatment	Orientation	Replicates	Number of old foliage per branch 0 days after defoliant application					Defoliant	Pesticides
Defoliant	East	1	49.5			Mean	East	36.4	31.8
	East	2	27.5				North	39.1	30
	East	3	29.5				Sourth	34.3	30.5
	East	4	39				West	32.1	32.3
	East	5	36.5			SD	East	8.73499	6.22093
	North	1	41.5				North	5.3782	5.39676
	North	2	45.5				Sourth	8.32616	5.86302
	North	3	34				West	2.79285	7.5548
	North	4	41.5			SE	East	3.9064	2.78209
	North	5	33				North	2.4052	2.4135
	Sourth	1	40.5				Sourth	3.72357	2.62202
	Sourth	2	34.5				West	1.249	3.37861
	Sourth	3	29
	Sourth	4	23.5
	Sourth	5	44
	West	1	33.5
	West	2	29
	West	3	32
	West	4	30
	West	5	36
Pesticides	East	1	42.5
	East	2	31.5
	East	3	27.5
	East	4	30
	East	5	27.5
	North	1	32
	North	2	31.5
	North	3	28
	North	4	36.5
	North	5	22
	Sourth	1	26.5
	Sourth	2	28.5
	Sourth	3	40
	Sourth	4	32
	Sourth	5	25.5
	West	1	31
	West	2	36.5
	West	3	43
	West	4	26.5
	West	5	24.5
